# Supplementary material for: Prophylactic protection from lethal henipavirus disease mediated by Nipah-derived defective interfering particles is influenced by challenge virus strain and viral species
Source: eBioMedicine. 2025 Aug 25;119:105897. doi: 10.1016/j.ebiom.2025.105897 (PMC12789704; doi:10.1016/j.ebiom.2025.105897)
Supplement: Data file S1 [file mmc1.xlsx]

## Sheet: Fig1
Tissue RT-qPCR data
Tissue	DI-07 1 dpi					DI-14 1 dpi					DI-07 4 dpi					DI-14 4 dpi					DI-07 7 dpi					DI-14 7 dpi					DI-07 14 dpi					DI-14 14 dpi
Liver	ND	ND	ND	ND	ND	ND	ND	ND	ND	ND	ND	ND	ND	ND	ND	ND	ND	ND	ND	ND	ND	ND	ND	ND	ND	ND	ND	ND	ND	ND	ND	ND	ND	ND	ND	ND	ND	ND	ND	ND
Spleen	ND	ND	ND	ND	ND	ND	ND	ND	ND	ND	ND	ND	ND	ND	ND	ND	ND	ND	ND	ND	ND	ND	ND	ND	ND	ND	ND	ND	ND	ND	ND	ND	ND	ND	ND	ND	ND	ND	ND	ND
Repro	ND	ND	ND	ND	ND	ND	ND	ND	ND	ND	ND	ND	ND	ND	ND	ND	ND	ND	ND	ND	ND	ND	ND	ND	ND	ND	ND	ND	ND	ND	ND	ND	ND	ND	ND	ND	ND	ND	ND	ND
Kidney	ND	ND	ND	ND	ND	ND	ND	ND	ND	ND	ND	ND	ND	ND	ND	ND	ND	ND	ND	ND	ND	ND	ND	ND	ND	ND	ND	ND	ND	ND	ND	ND	ND	ND	ND	ND	ND	ND	ND	ND
Heart	ND	ND	ND	ND	ND	ND	ND	ND	ND	ND	ND	ND	ND	ND	ND	ND	ND	ND	ND	ND	ND	ND	ND	ND	ND	ND	ND	ND	ND	ND	ND	ND	ND	ND	ND	ND	ND	ND	ND	ND
Lung	2670	1110	439	307	107	5410	1970	16000	33.6	330	551	1720	2770000000000	4980	1360	4720	2930	2770000000000	5810	10000	ND	7.7	865	40.4	23.9	51.5	130.3	1145	476	132	157	ND	ND	20.6	25.2	205	27.5	ND	30.05	ND
Eye	ND	ND	ND	ND	ND	ND	ND	ND	ND	ND	ND	ND	ND	ND	ND	ND	ND	ND	ND	ND	ND	ND	ND	ND	ND	ND	ND	ND	ND	ND	ND	ND	ND	ND	ND	ND	ND	ND	ND	ND
Brain	ND	ND	ND	ND	ND	ND	ND	ND	ND	ND	ND	ND	ND	ND	ND	ND	ND	ND	ND	ND	ND	ND	ND	ND	ND	ND	ND	ND	ND	ND	ND	ND	ND	ND	ND	ND	ND	ND	ND	ND
Blood	ND	ND	ND	ND	ND	ND	ND	ND	ND	ND	ND	ND	ND	ND	ND	ND	ND	ND	ND	ND	ND	ND	ND	ND	ND	ND	ND	ND	ND	ND	ND	ND	ND	ND	ND	ND	ND	ND	ND	ND
Oral Swab	75.4	150	159	300	3090	1020	2230	395	273	8220	114	7.21	ND	5.56	2.34	120	269	1290	2770000000000	50.7	ND	ND	ND	ND	ND	ND	ND	122	39.5	16.6	ND	ND	ND	ND	ND	ND	ND	ND	ND	ND

## Sheet: Fig2
Clinical data [Figure 2B]
Weight (relative to baseline weight taken at -1 dpi, percentage)
DPI	-7 DI-14 + NIV-M								-3 DI-14 + NIV-M								-3 & -1 DI-14 + NIV-M								+1 DI-14 + NIV-M								No DIP + NiV-M
-1	0	0	0	0	0	0	0	0	0	0	0	0	0	0	0	0	0	0	0	0	0	0	0	0	0	0	0	0	0	0	0	0	0	0	0	0	0	0	0	0
0
1	-1.1	2.2	0	-2.2	3.2	4.3	1.3	7.4	4.1	3.9	1.2	1.2	4.2	-1.2	-1.1	3.1	-1	2.7	1.4	0	3.3	1.2	0	1.1	4	1.3	3.4	3.8	5.4	2.4	3.7	4.3	3	0	2.2	0	4.1	0	2.1	2.1
2	0	1.1	0	0	3.2	5.3	1.3	6.4	4.1	3.9	2.5	2.4	3.1	-1.2	0	2	0	2.7	5.6	2.5	3.3	2.4	-1.1	3.3	5.3	3.8	4.6	4.8	7.5	2.4	4.9	5.4	5	2.2	4.5	1.4	4.1	0	3.2	3.2
3	2.2	-1.1	0	-1.1	2.1	6.4	-1.3	7.4	2.7	1.9	2.5	-2.4	6.3	3.6	7.6	1	-1	2.7	4.2	1.3	4.3	2.4	-4.3	1.1	5.3	0	5.7	2.9	6.5	7.3	4.9	2.2	3	4.4	2.2	1.4	1	-1.1	2.1	6.3
4	2.2	-6.6	-4.4	-5.4	0	6.4	-5.2	6.4	1.4	-1.9	2.5	-6	4.2	-2.4	-9.8	-6.1	-3	0	1.4	0	5.4	1.2	-8.5	-4.4	5.3	-3.8	4.6	1.9	6.5	7.3	6.1	-3.3	2	4.4	1.1	-2.7	-4.1	-5.7	1.1	3.2
5	3.2	-8.8	-5.6	-8.7	-1.1	7.4		5.3	2.7	-3.9	1.2		7.3	-4.8	-13	-7.1	-4	0	4.2	1.3	5.4	6		-6.7	1.3	-7.6	0	-1	7.5	6.1	4.9	-7.6	0	1.1	-2.2	-5.5	-8.2		-2.1	-1.1
6	5.4		-5.6		-1.1	8.5		6.4	6.8	-4.9	3.7		8.3	-2.4	-16.3	-4.1	-7	0	4.2	2.5	6.5	9.5		-3.3	1.3		2.3	-1.9	7.5	7.3	3.7		-1	0	-3.4	-6.8	-11.2		-4.2	0
7	5.4		-5.6		-1.1	12.8		4.3	6.8	-3.9	3.7		10.4	-1.2	-17.4	2	-5	4.1	5.6	5.1	12	9.5		0	1.3		3.4	-3.8	7.5	9.8	3.7		-1	-1.1	-2.2	-11	-14.3		-5.3	2.1
8	6.5		-5.6		-1.1	14.9		7.4	9.6	-5.8	4.9		12.5	-3.6	-16.3	3.1	-6	5.4	6.9	5.1	13	7.1		-2.2	6.7		3.4	-2.9	9.7	11	6.1		-8.9	-2.2	-6.7	-11	-11.2		-7.4	-7.4
9	7.5		-4.4		-1.1	14.9		8.5	9.6		4.9		14.6	0	-15.2	4.1	-6	5.4	8.3	5.1	13	8.3		1.1	8		5.7	-1.9	11.8	17.1	6.1		-2	-3.3	-12.4	-8.2	-17.3		-15.8
10	7.5		-4.4		2.1	18.1		9.6	8.2		4.9		16.7	2.4	-13	5.1	-6	8.1	8.3	7.6	13	11.9		1.1	8		6.9	-8.7	8.6	22	7.3		-5	-4.4		-11			-23.2
11	9.7		-4.4		2.1	18.1		9.6	8.2		6.2		16.7	3.6	-12	9.2	-4	9.5	9.7	7.6	15.2	13.1		1.1	10.7		4.6		7.5	28	9.8		-13.9	-3.3
12	8.6		-3.3		-2.1	20.2		7.4	9.6		6.2		18.8	6	-9.8	12.2	-3	10.8	11.1	10.1	18.5	13.1		2.2	4		-4.6		5.4	9.8	11			-4.4
13	12.9		-3.3		-3.2	20.2		8.5	13.7		6.2		20.8	7.1	-7.6	13.3	-3	13.5	12.5	10.1	19.6	14.3		4.4					-1.1		11			-5.6
14	14		-1.1		-6.3	20.2		7.4	13.7		6.2		22.9	9.5	-5.4	14.3	-3	13.5	12.5	11.4	19.6	16.7		5.6					-8.6		9.8			-8.9
15	14		0		-15.8	21.3		8.5	12.3		8.6		25	9.5	-2.2	15.3	-3	14.9	13.9	11.4	21.7	17.9		5.6							1.2
16	8.6		0		-25.3	25.5		11.7	15.1		7.4		25	10.7	-2.2	17.3	-2	14.9	13.9	13.9	25	15.5		3.3							-11
17	2.2		2.2			27.7		14.9	17.8		8.6		30.2	13.1	-1.1	17.3	-2	17.6	18.1	16.5	28.3	19		3.3
18			3.3			26.6		16	16.4		9.9		31.3	13.1	2.2	20.4	-1	18.9	18.1	15.2	27.2	21.4		4.4
19			4.4			29.8		17	16.4		9.9		31.3	13.1	3.3	24.5	-1	20.3	19.4	17.7	30.4	21.4		2.2
20			4.4			31.9		21.3	17.8		11.1		33.3	14.3	4.3	27.6	-1	21.6	19.4	17.7	32.6	21.4		1.1
21			5.6			30.9		25.5	17.8		11.1		38.5	19	3.3	28.6	-2	24.3	23.6	20.3	34.8	23.8		1.1
22			6.7			33		26.6	19.2		11.1		36.5	20.2	5.4	29.6	0	25.7	25	20.3	33.7	26.2		-1.1
23			7.8			35.1		27.7	19.2		13.6		38.5	21.4	8.7	29.6	1	27	25	22.8	35.9	27.4		-2.2
24			7.8			37.2		33	20.5		13.6		39.6	25	7.6	33.7	1	27	25	24.1	39.1	27.4		-4.4
25			6.7			38.3		33	20.5		14.8		42.7	27.4	7.6	34.7	0	28.4	25	24.1	39.1	28.6		-4.4
26			7.8			38.3		34	24.7		14.8		44.8	31	9.8	34.7	0	31.1	26.4	27.8	40.2	29.8		-6.7
27			8.9			38.3		34	27.4		17.3		42.7	27.4	14.1	37.8	1	33.8	29.2	31.6	41.3	33.3		-10
Temperature (°C)
DPI	-7 DI-14 + NIV-M								-3 DI-14 + NIV-M								-3 & -1 DI-14 + NIV-M								+1 DI-14 + NIV-M								No DIP + NiV-M
-1	37.3	36.5	36.5	38.3	37.2	36.1	36.7	36.6	36.7	35.9	36.3	36.5	36.5	36.8	37.2	36.8	36.3	35.5	37.3	36.3	36.8	36.2	36.5	36.6	36.8	36.3	36.4	36.4	37	37.3	37	37.1	36.2	36.2	36.4	36.2	36.8	36.8	36.9	37.1
0
1	36.3	37.1	36.9	38.6	37.3	37	37	37	36.9	36	36.5	36.4	36.4	36.4	37.2	36.5	36	36.2	37.5	36.5	36.6	36.4	36.6	36.7	37	36.3	36.9	37	37.1	37.1	36.8	37.3	36	36.4	36.6	36.1	36.9	36.6	36.9	37
2	36.2	36.6	37	37.9	36.8	36.6	36.3	37.8	36.6	36.6	36.5	36.4	36.6	36.6	36.7	36.9	36.5	35.8	37.8	36.7	36.9	36.2	36.2	36	36.8	36.2	36.9	36.6	36.9	37.3	36.7	36.7	36.1	36	36.5	35.4	36.8	36.8	36.9	37.3
3	36.2	36.8	36.1	37.7	36.8	36.8	35.2	37.2	36.6	36.3	36.4	35.8	36.6	36.3	36.3	35.8	36.9	36.3	36.8	36.7	37.2	36.4	35.2	35.9	36.3	35.7	36.2	36.6	36.7	37.1	36.5	35.8	35.8	36.2	36.3	36.3	36.5	36	36.6	37.1
4	36.5	35.2	36.5	36.1	37.2	37	30.7	37.3	36.6	34.8	36.8	33	37.5	36.1	35.3	35.8	36.2	36.7	37.3	36.9	37.5	36.4	34.5	36.4	36.8	35.2	36.9	36.6	36.5	36.6	36.2	35.8	35.9	35.8	36.6	35.4	35.9	34.8	36.8	37.1
5	36.1	34	36.9	33	37.1	37.3		36.9	36.3	36.2	36.6		37	37	34.6	37.3	37	36.9	35.3	36.7	37.4	36.5		37.1	36.2	30.1	36.4	36	37	37.2	36.5	33.7	35.6	36.2	37.1	34.9	35		37.1	37.5
6	36.1		36.2		36.1	36.8		36.9	35.9	34.4	35.3		37	36.5	37	37.5	35.8	36	37.1	36.2	36.4	36.4		36.7	36.2		36.6	36.2	37	36.7	36.9		37	35.6	37	36	34.8		37	37.2
7	36.1		36.3		36.8	37.1		36.6	36.5	36.2	36.2		36.9	36	38.4	38.5	35.6	36.9	37.8	36.4	37.2	35.6		37.5	37		36.9	36.6	36.6	36.8	36.1		36.8	35.2	37	36.3	36.3		37.6	37
8	35.5		36.5		37.4	36.3		36.6	36.4	37.8	36.3		36.8	36.5	37.7	36.5	35.6	36.4	36.4	36.2	36.8	36.4		36.9	36.7		36.5	36.4	37.1	37.3	36.3		36.7	36	37.3	36.4	37.4		38.1	40.4
9	35.9		35.9		37.6	36.3		36.3	36.6		36.5		37.3	36.5	38.6	37.7	35.6	36	36.2	36.2	36.8	36.4		37.5	36.9		36.6	37.1	37.2	37.7	36.5		37.7	36.5	38.7	37.1	36.4		39.4
10	35.8		36.6		37.3	36.4		37	36.7		36.4		36.9	36.3	38.1	37.7	35.3	36.1	36.2	36.4	36.5	36.1		37.1	36.7		36.7	38.3	37.1	38	37.4		37.4	36.2		35.1			37
11	36		36.3		36.7	36.4		36.5	36.5		36.3		36.7	35.9	37	37.6	35.7	36.1	36.4	36.5	36.8	36.5		36.7	37		36.7		37.1	38.1	37.2		38.4	36
12	36.1		36.3		37.3	36.4		38	36.5		36.6		37.1	36.4	36.3	37.3	35.6	36.2	37.4	36.3	36.5	36.2		36.6	38.9		39.3		36.8	35.7	36.9			35.5
13	36.3		36.5		37.7	36.3		37.3	36.3		36.8		37.5	36.5	38.5	37.2	35.3	36.2	36.5	36.2	37	36.8		36.4					37.1		36.7			36.1
14	36.1		36.5		37	36.4		36.4	36.1		36.1		36.8	36.5	37.5	37.7	35.3	35.9	36.7	36.5	36.6	36.4		36.8					34.4		36.9			34.5
15	36.4		36.3		35.4	37.4		38.1	35.8		36.4		36.5	36.3	36.7	36.8	35.7	36	35.9	36	36.9	36.5		36.7							36.5
16	37.6		36.2		35.5	36.5		36.6	36.4		36.3		37.4	36.7	36.5	38	35.6	35.9	36.4	36.2	36.7	36.6		37							34.4
17	36.8		36.3			36.5		36.4	36.9		36.3		36.6	36.5	37	37	35.3	36.3	36.3	36.7	36.4	36.8		36.2
18			36.6			36.5		36.1	36.1		36		36.8	36.8	36.5	36.7	35.3	36	37.1	36.6	37.1	36.5		36.7
19			36.8			36.8		37	36.1		36.3		36.5	36.8	36.6	36.9	35.3	36.2	37	36.8	36.7	36.2		37.1
20			36.4			36.6		37.3	36.2		36.3		36.8	36.8	36.7	38.1	35.8	36.1	36.9	36.4	36.6	36.7		36.8
21			36.2			36.6		35.9	35.6		36		36.4	36.3	35.9	37.3	35.6	36.1	36.8	36.3	36.8	36.9		37
22			36.1			36.6		36.8	36.4		37.2		36.8	36.9	37.4	37	35.3	35.9	36.5	36.7	36.9	36.5		37.4
23			36.5			36.6		36.4	36.1		36.1		36.3	36.3	37.5	37.5	35.6	35.8	36.1	36.2	36.6	36.3		37
24			36.1			36		36.3	36.2		36.5		36.8	36.9	36.3	37	35.5	35	35.6	36	36.4	36.3		36.5
25			36.8			36.6		37	36.6		37.2		36.5	36.9	37.7	37.6	35.5	35.4	36.7	36.3	36.8	36.3		35.4
26			36.2			36.4		36.2	36.4		36.5		36.3	36.9	37.2	37.6	35.8	36.1	36.3	37	36.3	36.5		36.9
27			36.5			36.6		35.9	36.4		36.3		37.3	36.7	38	38.2	35.6	35.7	35.8	36.4	36.4	35.5		36.4
Clinical Score (range from 0 (no clinical signs) to 10 (meets euthanasia criteria or was found dead))
DPI	-7 DI-14 + NIV-M								-3 DI-14 + NIV-M								-3 & -1 DI-14 + NIV-M								+1 DI-14 + NIV-M								No DIP + NiV-M
0	0	0	0	0	0	0	0	0	0	0	0	0	0	0	0	0	0	0	0	0	0	0	0	0	0	0	0	0	0	0	0	0	0	0	0	0	0	0	0	0
1	0	0	0	0	0	0	0	0	0	0	0	0	0	0	0	0	0	0	0	0	0	0	0	0	0	0	0	0	0	0	0	0	0	0	0	0	0	0	0	0
2	0	0	0	0	0	0	0	0	0	0	0	0	0	0	0	0	0	0	0	0	0	0	0	0	0	0	0	0	0	0	0	0	0	0	0	0	0	0	0	0
3	0	0	0	0	0	0	0	0	0	0	0	0	0	0	0	0	0	0	0	0	0	0	0	0	0	0	0	0	0	0	0	0	0	0	0	0	0	0	0	0
4	0	0	0	0	0	0	10	0	0	2	0	10	0	0	0	0	0	0	0	0	0	0	0	0	0	0	0	0	0	0	0	0	0	0	0	0	2	2	0	0
5	0	2	0	10	0	0		0	0	2	0		0	0	2	0	0	0	0	0	0	0	10	0	0	10	0	0	0	0	0	10	0	0	0	0	2	10	0	0
6	0	10	0		0	0		0	0	2	0		0	0	2	0	0	0	0	0	0	0		0	0		0	0	0	0	0		0	0	2	0	2		5	0
7	0		0		0	0		0	0	2	0		0	5	0	0	0	0	0	0	0	0		0	0		0	0	0	0	0		0	2	2	0	2		2	2
8	0		0		0	0		0	0	10	0		0	5	0	0	0	0	0	0	0	0		0	0		0	0	0	0	0		2	0	4	0	2		2	10
9	0		0		0	0		0	0		0		0	5	0	0	0	0	0	0	0	0		0	0		0	0	0	0	0		2	0	10	0	10		2
10	0		0		0	0		0	0		0		0	5	0	0	0	0	0	0	0	0		0	0		0	10	0	0	0		2	0		10			10
11	0		0		0	0		0	0		0		0	5	0	0	0	0	0	0	0	0		0	0		0		0	0	0		10	2
12	0		0		2	0		0	2		0		0	5	0	0	0	0	0	0	0	0		0	10		10		5	10	0			5
13	0		0		2	0		0	5		0		0	5	0	0	0	0	0	0	0	0		0					5		0			5
14	0		0		2	0		0	2		0		0	5	0	0	0	0	0	0	0	0		0					10		2			10
15	0		0		5	0		0	2		0		0	5	0	0	0	0	0	0	0	0		0							2
16	5		0		10	0		0	2		0		0	2	0	0	0	0	0	0	0	0		0							10
17	10		0			0		0	2		0		0	2	0	0	0	0	0	0	0	0		0
18			0			0		0	2		0		0	2	0	0	0	0	0	0	0	0		0
19			0			0		0	2		0		0	2	0	0	0	0	0	0	0	0		0
20			0			0		0	2		0		0	2	0	0	0	0	0	0	0	0		0
21			0			0		0	2		0		0	2	0	0	0	0	0	0	0	0		0
22			0			0		0	2		0		0	5	0	0	0	0	0	0	0	0		0
23			0			0		0	2		0		0	5	0	0	0	0	0	0	0	0		0
24			0			0		0	2		0		0	5	0	0	0	0	0	0	0	0		0
25			0			0		0	2		0		0	5	0	0	0	0	0	0	0	0		0
26			0			0		0	2		0		0	5	0	0	0	0	0	0	0	0		0
27			0			0		0	2		0		0	5	0	0	0	0	0	0	0	0		0
28			0			0		0	2		0		0	5	0	0	0	0	0	0	0	0		0
Clinical data [Figure 2D]
Survival (0 = alive, 1 = dead)
DPI	-7 DI-14 + NIV-M								-3 DI-14 + NIV-M								-3 & -1 DI-14 + NIV-M								+1 DI-14 + NIV-M								No DIP + NiV-M
0	0	0	0	0	0	0	0	0	0	0	0	0	0	0	0	0	0	0	0	0	0	0	0	0	0	0	0	0	0	0	0	0	0	0	0	0	0	0	0	0
1	0	0	0	0	0	0	0	0	0	0	0	0	0	0	0	0	0	0	0	0	0	0	0	0	0	0	0	0	0	0	0	0	0	0	0	0	0	0	0	0
2	0	0	0	0	0	0	0	0	0	0	0	0	0	0	0	0	0	0	0	0	0	0	0	0	0	0	0	0	0	0	0	0	0	0	0	0	0	0	0	0
3	0	0	0	0	0	0	0	0	0	0	0	0	0	0	0	0	0	0	0	0	0	0	0	0	0	0	0	0	0	0	0	0	0	0	0	0	0	0	0	0
4	0	0	0	0	0	0	1	0	0	0	0	1	0	0	0	0	0	0	0	0	0	0	0	0	0	0	0	0	0	0	0	0	0	0	0	0	0	0	0	0
5	0	0	0	1	0	0		0	0	0	0		0	0	0	0	0	0	0	0	0	0	1	0	0	1	0	0	0	0	0	1	0	0	0	0	0	1	0	0
6	0	1	0		0	0		0	0	0	0		0	0	0	0	0	0	0	0	0	0		0	0		0	0	0	0	0		0	0	0	0	0		0	0
7	0		0		0	0		0	0	0	0		0	0	0	0	0	0	0	0	0	0		0	0		0	0	0	0	0		0	0	0	0	0		0	0
8	0		0		0	0		0	0	1	0		0	0	0	0	0	0	0	0	0	0		0	0		0	0	0	0	0		0	0	0	0	0		0	1
9	0		0		0	0		0	0		0		0	0	0	0	0	0	0	0	0	0		0	0		0	0	0	0	0		0	0	1	0	1		0
10	0		0		0	0		0	0		0		0	0	0	0	0	0	0	0	0	0		0	0		0	1	0	0	0		0	0		1			1
11	0		0		0	0		0	0		0		0	0	0	0	0	0	0	0	0	0		0	0		0		0	0	0		1	0
12	0		0		0	0		0	0		0		0	0	0	0	0	0	0	0	0	0		0	1		1		0	1	0			0
13	0		0		0	0		0	0		0		0	0	0	0	0	0	0	0	0	0		0					0		0			0
14	0		0		0	0		0	0		0		0	0	0	0	0	0	0	0	0	0		0					1		0			1
15	0		0		0	0		0	0		0		0	0	0	0	0	0	0	0	0	0		0							0
16	0		0		1	0		0	0		0		0	0	0	0	0	0	0	0	0	0		0							1
17	1		0			0		0	0		0		0	0	0	0	0	0	0	0	0	0		0
18			0			0		0	0		0		0	0	0	0	0	0	0	0	0	0		0
19			0			0		0	0		0		0	0	0	0	0	0	0	0	0	0		0
20			0			0		0	0		0		0	0	0	0	0	0	0	0	0	0		0
21			0			0		0	0		0		0	0	0	0	0	0	0	0	0	0		0
22			0			0		0	0		0		0	0	0	0	0	0	0	0	0	0		0
23			0			0		0	0		0		0	0	0	0	0	0	0	0	0	0		0
24			0			0		0	0		0		0	0	0	0	0	0	0	0	0	0		0
25			0			0		0	0		0		0	0	0	0	0	0	0	0	0	0		0
26			0			0		0	0		0		0	0	0	0	0	0	0	0	0	0		0
27			0			0		0	0		0		0	0	0	0	0	0	0	0	0	0		0
28			1			1		1	1		1		1	1	1	1	1	1	1	1	1	1		1
Tissue RT-qPCR data [Figure 2E)
Tissue	-7 DI-14 + NIV-M								-3 DI-14 + NIV-M								-3 & -1 DI-14 + NIV-M								+1 DI-14 + NIV-M								No DIP + NiV-M
Liver	24	7000	25	11000	250	ND	13000	40	ND	6100	ND	7300	ND	32	300	36	ND	ND	11	ND	ND	ND	46000	270	740	59000	12000	11000	290000	5100	55	2600	750	48	3400	1400	4300	2900	460	440
Spleen	ND	4200	ND	ND	ND	ND	5300	ND	ND	490	ND	2800	ND	6	110	ND	ND	ND	ND	ND	ND	ND	18000	6.7	30	18000	850	2800	7600	400	5.2	250	41	ND	61	ND	290	6400	ND	32
Repro	17	7400	ND	6300	ND	ND	120	ND	ND	6.2	ND	1100	ND	ND	ND	ND	ND	ND	ND	ND	ND	ND	410	ND	1500000000000	7000	1200	95	17000	ND	ND	220	ND	ND	ND	ND	460	89	ND	63
Kidney	6	4700	ND	8100	ND	ND	2000	ND	ND	14	ND	1600	ND	ND	ND	ND	ND	ND	ND	ND	ND	ND	2900	ND	400	15000	260	7100	17000	93	ND	720	170	ND	48	9.3	820	590	ND	17000
Heart	ND	2500	ND	530	ND	ND	660	ND	ND	8.4	ND	210	ND	ND	ND	ND	ND	ND	ND	ND	ND	ND	630	ND	9.9	1600	990	36	210000	57	ND	140	ND	ND	ND	29	140	320	4.5	7
Lung	ND	390000	ND	3000000	ND	ND	290000	ND	ND	390	ND	390000	ND	ND	ND	ND	ND	ND	ND	ND	ND	ND	630000	ND	27	9200000	120	200	9900	130	ND	290000	20	ND	48	490	1400	300000	ND	450
Eye	ND	18000	ND	800	ND	ND	130	ND	ND	ND	ND	650	ND	ND	1000000	ND	ND	ND	ND	ND	ND	ND	640	ND	13	2600	2000	8.8	180	35	ND	330	1500000000000	ND	ND	29	ND	30	ND	140
Brain	2300	2100	8800	300	1100000	ND	250	1400	ND	100000	ND	360	ND	340	3000	ND	530	ND	ND	ND	ND	ND	360	810	280000	1600	85000000	68000	1000000	5200000	12000	150	9200000	100000	2800000	69000	6100000	49	7400000	4300000
Blood	ND		ND	920	ND	ND	59	ND	ND	ND	ND	71	ND	ND	ND	ND	ND	ND	ND	ND	ND	ND		ND	ND	680	ND	ND	ND	ND	ND	350	ND	5.2	ND	ND	10		ND	ND

## Sheet: Fig3
In vitro inhibition data [Figure 3B]
DIP	NiV-M			NiV-B			HeV
DI-07	709.2	709.2	520.8	467.2	267.2	467.2	42.1	103.6	64.8
DI-10	5970.5	4347.8	4347.8	1520	1238.2	494.5	46.7	31.3	29.6
DI-14	17692.3	14285.7	8333.3	4974.5	8974.5	5970.5	156.7	389.4	180.8
DI-35	3145	6266	7431	4145.1	2445.1	3160.4	161	236	232

## Sheet: Fig4
Clinical data [Figure 4A]
Weight (relative to baseline weight taken at -1 dpi, percentage)
DPI	IN 10e3										IN 10e5										IN 10e6
-1	0	0	0	0	0	0	0	0	0	0	0	0	0	0	0	0	0	0	0	0	0	0	0	0	0	0	0	0	0	0
0
1	2.1	2	2	3.9	3	1.1	3.1	1	4.9	1	0.8	0.9	-0.9	2.5	0.8	2.1	5.4	2.2	2.1	1.1	2.7	4.8	1.7	2.4	0	1.9	1	-1	1.9	2.4
2	2.1	2	4	4.9	3	1.1	1	4.1	3.9	1.9	0	0	-2.6	0	-0.8	1	3.6	1.1	2.1	4.5	3.5	0	0	0.8	-1	-2.8	0	-1	0	2.4
3	5.2	5.1	6.9	5.9	4	2.1	3.1	8.2	6.9	5.7	1.6	0.9	0	-1.7	0.8	6.2	3.6	5.4	5.2	5.7	3.5	-3.8	-3.4	0	-5	-5.7	1	-5.1	-2.9	2.4
4	7.3	7.1	6.9	8.8	4	4.3	5.1	8.2	8.8	3.8	1.6	2.7	-1.7	-5	0.8	9.3	9	7.5	5.2	9.1	3.5	-7.7	-5.2	-1.6	-8	-8.5	0		-5.7	3.6
5	6.3	7.1	7.9	8.8	0	5.3	6.1	9.3	6.9	5.7	0.8	1.8	-3.4	-8.4	0	8.2	9	5.4	6.3	6.8	2.7	-10.4	-7.8	-2.4		-11.3	0		-7.6	2.4
6	7.3	10.2	9.9	9.8	-3	7.4	5.1	11.3	-1	5.7	1.6	0	-5.2	-10.9	-1.7	8.2	6.3	8.6	8.3	9.1	4.4	-12.5	-9.5	-4.1		-14.2	-1		-12.4	1.2
7	7.3	11.2	10.9	10.8		7.4	2	13.4	-5.9	5.7	2.4	0	-5.2		-1.7	11.3	6.3	10.8	9.4	11.4	7.1			-3.3			1			1.2
8	8.3	12.2	10.9	12.7		9.6	2	14.4	-6.9	5.7	3.2	0.9	-4.3		0	13.4	10.8	12.9	10.4	13.6	5.3			-4.1			2			3.6
9	9.4	15.3	14.9	13.7		11.7	4.1	15.5	-2.9	8.6	3.2	0	-4.3		-0.8	14.4	11.7	15.1	11.5	15.9	7.1			-4.1			2			0
10	1	16.3	13.9	12.7		11.7	-6.1	7.2		11.4	4	-3.6	-4.3		-1.7	15.5	10.8	17.2	14.6	17	7.1			-6.5			2			-6
11		17.3	15.8	13.7		12.8		-3.1		3.8	4	-2.7	-2.6		-1.7	18.6	13.5	20.4	15.6	20.5	6.2			-8.9			5.1
12		18.4	8.9	14.7		11.7				-5.7	4		-4.3		-7.6	20.6	14.4	21.5	17.7	21.6	1.8			-9.8			8.1
13		19.4		13.7		10.6				-10.5	4.8		-5.2		-11.9	20.6	15.3	21.5	19.8	21.6				-13.8			8.1
14		21.4		13.7		12.8				-12.4	-0.8		-2.6			23.7		21.5	20.8	21.6				-19.5			8.1
15		22.4		14.7		14.9				-5.7	4		-3.4			24.7		23.7	22.9	27.3							12.1
16		25.5		15.7		12.8				1.9	4		-7.8			27.8		19.4	24	28.4							11.1
17		25.5		15.7		14.9				5.7	-3.2		-13.8			27.8		19.4	24	29.5							14.1
18		27.6		17.6		14.9				5.7	-11.2					29.9		24.7	27.1	29.5							14.1
19		28.6		18.6		19.1				5.7						32		30.1	28.1	35.2							15.2
20		28.6		18.6		18.1				5.7						34		25.8	29.2	31.8							17.2
21		26.5		18.6		19.1				5.7						33		19.4	30.2	34.1							17.2
22		28.6		20.6		19.1				8.6						37.1		23.7	32.3	36.4							16.2
23		32.7		22.5		24.5				6.7						39.2		25.8	33.3	38.6							19.2
24		34.7		23.5		25.5				9.5						40.2		25.8	34.4	40.9							21.2
25		34.7		24.5		24.5				9.5						39.2		29	35.4	40.9							20.2
26		35.7		26.5		25.5				8.6						43.3		31.2	37.5	39.8							19.2
27		36.7		27.5		27.7				10.5						44.3		32.3	39.6	43.2							22.2
Temperature (°C)
DPI	IN 10e3										IN 10e5										IN 10e6
-1	36.7	36.5	36.1	36.2	35.7	36.6	37.4	36.5	37.1	37	36.2	36.6	36.2	36.8	36.7	36.6	36.8	36.6	36.7	36.6	36.1		36	36.6	36.1	37	36.6	36.4	36.5	36.8
0
1	37.3	36.4	36.4	36	35.6	37	36.7	36	36.9	37.2	36.3	36.4	36.9	36.8	36.4	37.1	37.5	36.8	37	37.3	36.3		36	36.7	36.4	37.3	36.7		36.5	36.7
2	37.6	37	36.3	36.4	36.2	36.5	37	36.2	37	36.6	36.2	36.1	36.7	36.1	37.2	36	36.8	36.6	36.5	36.5	36		35.7	36.5	35.9	35.7	36.4	36.3	36.3	36.4
3	36.5	36.5	36.4	36.5	35.9	36.7	37.3	36.5	37.4	37.4	36.5	36	37.1	35.6	36.5	36.6	37.2	36.5	36.8	36.9	36.5		35.7	36.4	35.4	36.4	36.6	35.7	36	36.8
4	37.4	36.7	36.6	35.8	36.2	36.5	36.7	36.3	36.6	36.7	36	36	35.8	35.3	36.8	36.4	37.7	36.4	36.7	36.6	36.2		35.3	36.6	32.9	36.4	36.5		35.6	36.5
5	37.4	36.7	36.2	36.1	35.4	36.4	36.5	36	36.4	37	36.3	35.8	36.2	34.9	36.3	36.1	36.4	36.6	36.1	36.1	35.9		35.3	36.1		35.6	36.1		35.3	36.1
6	36.6	36.7	36.1	35.9	31.2	36.4	36.7	36.3	36.8	36.9	36.8	36.6	37	32.3	36.4	37	36.6	37	37	36.9	36.2		33.7	36.4		30.3	36.3		32	36.5
7	36.9	36.9	36	35.9		37	36.7	36.2	36.4	36.7	36	36	36.3		36.5	36.4	36.7	36.9	37.5	36.5	36.8			36.6			36			36.7
8	36.9	36.9	36	35.6		36.3	36.7	36.4	36.9	37	36.1	35.8	35.8		37.5	35.5	36.5	36.7	37.1	36.3	35.8			36.2			36.2			37
9	38	37.6	36.9	36		37.1	38.6	37.8	37.3	37	36.4	36.7	36.3		36.5	36.8	36.9	36.9	36.4	37	36.1			36.3			37.5			36.6
10	39.2	37.4	36.9	36.7		37.4	38.4	38.2		37.6	37.1	36.8	36.9		37.3	36.7	36.7	37.3	37.8	36.8	36.2			36.6			36.9			36.1
11		36.7	36.2	36.5		37.9		39.3		37	36.9	38.3	36.8		37.9	36.5	37.5	36.9	36.7	37.2	36.3			36.3			36.6
12		36.9	37.5	35.9		36.6				37.9	36.5		36.6		37.8	37	37.6	36.9	37.8	36.9	38.1			36.8			35.9
13		36.5		36.1		37.5				38.8	36.4		37.1		34.5	37.3	37.3	38.2	38.1	37.1				36.5			36.1
14		36.9		36.3		36.8				38.1	36.8		37.1			36.9		37	37.5	36.7				37.8			36.1
15		36.7		36.3		36.7				37.4	37		37.5			36.2		36.6	36.5	36.9							36
16		36.3		36.2		36.8				37.5	36.2		37.6			36.6		38.3	37	36.8							36
17		36.4		36		37				37.1	37.4		34.1			36.6		38	37.7	36.6							36
18		36.7		35.8		36.8				37	36.4					37.2		37.5	37.4	37.1							36.3
19		36.6		36		36.7				36.7						36.5		37.5	37.1	36.5							36.6
20		36.5		36.1		36.2				36.4						36.2		38.1	36.5	36.8							36.3
21		37		36		36.9				36.3						36		37.8	36.6	36.5							35.9
22		36.2		36.1		36.9				36						37.1		37.7	37	36.9							36
23		36.3		35.8		36.3				35.8						36.4		37.2	37.3	36.2							36
24		36.4		36		36.5				36.3						36.3		36.4	36.8	36.3							36
25		36.9		35.5		36.9				36.9						36.3		36.6	37.2	36.3							36.3
26		36.8		35.9		36.3				36.4						36.4		35.6	36.9	36.5							35.7
27		36.3		36		37.5				36.4						35.2		35.8	36.6	36.4							35.6
Clinical Score (range from 0 (no clinical signs) to 10 (meets euthanasia criteria or was found dead))
DPI	IN 10e3										IN 10e5										IN 10e6
1	0	0	0	0	0	0	0	0	0	0	0	0	0	0	0	0	0	0	0	0	0	0	0	0	0	0	0	0	0	0
2	0	0	0	0	0	0	0	0	0	0	0	0	0	0	0	0	0	0	0	0	0	0	0	0	0	0	0	0	0	0
3	0	0	0	0	0	0	0	0	0	0	0	0	0	0	0	0	0	0	0	0	0	2	0	0	0	0	0	0	0	0
4	0	0	0	0	0	0	0	0	0	0	0	0	0	5	0	0	0	0	0	2	0	0	0	0	10	5	0	10	0	5
5	0	0	0	0	0	0	0	0	0	0	0	0	0	0	0	0	0	0	0	0	0	7	0	0		5	0		0	0
6	0	0	0	0	10	2	0	0	0	0	0	0	0	10	0	0	0	0	0	0	0	5	10	0		10	0		10	0
7	0	0	0	0		0	0	0	0	0	0	0	0		0	0	0	0	0	0	0	10		0			0			0
8	2	0	0	0		0	0	0	0	0	0	0	0		0	0	0	0	0	0	0			2			0			5
9	0	0	0	0		0	0	0	0	0	0	0	0		0	0	0	0	0	0	0			0			0			0
10	10	0	0	0		0	10	2	10	0	0	0	0		0	0	0	0	0	0	0			5			0			10
11		0	2	0		0		10		6	0	10	0		0	0	0	0	0	0	4			4			0
12		0	10	0		0				0	0		4		5	0	4	0	0	0	10			6			0
13		0		0		0				5	0		0		10	0	10	0	0	0				6			0
14		0		0		0				2	0		5			0		0	0	0				10			0
15		0		0		0				0	0		5			0		0	0	0							0
16		0		0		0				0	4		4			0		5	0	0							0
17		0		0		0				0	2		10			0		2	0	0							0
18		0		0		0				0	10					0		0	0	0							0
19		0		0		0				0						0		0	0	0							0
20		0		0		0				0						0		0	0	0							0
21		0		0		0				0						0		2	0	0							0
22		0		0		0				0						0		0	0	0							0
23		0		0		0				0						0		0	0	0							0
24		0		0		0				0						0		0	0	0							0
25		0		0		0				0						0		0	0	0							0
26		0		0		0				0						0		0	0	0							0
27		0		0		0				0						0		0	0	0							0
28		0		0		0				0						0		0	0	0							0
Survival (0 = alive, 1 = dead)
DPI	IN 10e3										IN 10e5										IN 10e6
0	0	0	0	0	0	0	0	0	0	0	0	0	0	0	0	0	0	0	0	0	0	0	0	0	0	0	0	0	0	0
1	0	0	0	0	0	0	0	0	0	0	0	0	0	0	0	0	0	0	0	0	0	0	0	0	0	0	0	0	0	0
2	0	0	0	0	0	0	0	0	0	0	0	0	0	0	0	0	0	0	0	0	0	0	0	0	0	0	0	0	0	0
3	0	0	0	0	0	0	0	0	0	0	0	0	0	0	0	0	0	0	0	0	0	0	0	0	0	0	0	0	0	0
4	0	0	0	0	0	0	0	0	0	0	0	0	0	0	0	0	0	0	0	2	0	0	0	0	1	0	0	1	0	0
5	0	0	0	0	0	0	0	0	0	0	0	0	0	0	0	0	0	0	0	0	0	0	0	0		0	0		0	0
6	0	0	0	0	1	0	0	0	0	0	0	0	0	1	0	0	0	0	0	0	0	0	1	0		1	0		1	0
7	0	0	0	0		0	0	0	0	0	0	0	0		0	0	0	0	0	0	0	1		0			0			0
8	0	0	0	0		0	0	0	0	0	0	0	0		0	0	0	0	0	0	0			0			0			0
9	0	0	0	0		0	0	0	0	0	0	0	0		0	0	0	0	0	0	0			0			0			0
10	1	0	0	0		0	1	0	1	0	0	0	0		0	0	0	0	0	0	0			0			0			1
11		0	0	0		0		1		0	0	1	0		0	0	0	0	0	0	0			0			0
12		0	1	0		0				0	0		0		0	0	0	0	0	0	1			0			0
13		0		0		0				0	0		0		1	0	1	0	0	0				0			0
14		0		0		0				0	0		0			0		0	0	0				1			0
15		0		0		0				0	0		0			0		0	0	0							0
16		0		0		0				0	0		0			0		0	0	0							0
17		0		0		0				0	0		1			0		0	0	0							0
18		0		0		0				0	1					0		0	0	0							0
19		0		0		0				0						0		0	0	0							0
20		0		0		0				0						0		0	0	0							0
21		0		0		0				0						0		0	0	0							0
22		0		0		0				0						0		0	0	0							0
23		0		0		0				0						0		0	0	0							0
24		0		0		0				0						0		0	0	0							0
25		0		0		0				0						0		0	0	0							0
26		0		0		0				0						0		0	0	0							0
27		0		0		0				0						0		0	0	0							0
28		1		1		1				1						1		1	1	1							1
Tissue RT-qPCR data [Figure 4B]
Tissue	IN 10e3										IN 10e5										IN 10e6
	Terminal animals						Survivors				Terminal animals						Survivors				Terminal animals									Survivor
Liver	24800	960	14600	90900	405	31600	ND	ND	ND	ND	222	ND	247	25600	ND	ND	ND	ND	ND	ND	49100	675000	949000	54000	13400	25100	17900	63400	50300	ND
Spleen	ND	ND	12200	32400	ND	ND	ND	ND	ND	ND	ND	ND	ND	277000	1010	ND	ND	ND	ND	ND	493	485000	127000	2160	3220	48400	4110	154000	434	ND
Repro	16200	ND	198000	57100	ND	668	ND	ND	ND	ND	ND	ND	ND	671000	ND	ND	ND	ND	ND	ND	122	415000	101000	ND	15500	7920	1730	69100	ND	ND
Kidney	ND	ND	13500	320000	25700	49100	ND	ND	ND	ND	ND	ND	ND	411000	ND	ND	ND	ND	ND	ND	1050	1300000	5310000	384000	106000	1700000	251000	684000	2750	ND
Heart	267000	ND	646000	1150	ND	1540	ND	ND	ND	ND	ND	ND	ND	104000	ND	ND	ND	ND	ND	ND	460	28700	11900	137	5190	5530	73100	48600	1680	ND
Lung	656	230	3590000	1120	11500	1060000	ND	ND	ND	ND	ND	ND	ND	1540000000	ND	ND	ND	ND	ND	ND	221	2060000	222000	335	7350000	199000	1610000	705000	1030	ND
Eye	12700	ND	1270	3940	183	1560	ND	ND	ND	ND	1200	ND	ND	1030000	ND	ND	ND	ND	ND	ND	2700	ND	208000	64700000	5940	163000	354	22100	176	176
Brain	22700000	17400	20400	7490000	24700	161000	ND	752	ND	210000	744000000	371000	721000000	31700	27800	3800	ND	1010	ND	ND	4470000	1030000	164000	233000000	928	26400	698	5950	46400000	42.3
Blood	762	ND	444	33000	ND	ND	ND	ND	ND	ND	ND	ND	ND	316000	ND	ND	ND	ND	ND	ND	ND	ND	1330	ND	1280	ND	ND	445	ND	ND
Clinical data [Figure 4C]
Weight (relative to baseline weight taken at -1 dpi, percentage)
DPI	IN 10e5										IN 10e6										IP 10e4
-1	0	0	0	0	0	0	0	0	0	0	0	0	0	0	0	0	0	0	0	0	0	0	0	0	0	0	0	0	0
0
1	2	1.4	-0.9	1.9	1	4.9	1.2	2	1.1	2.4	1	0	1.7	1	-0.9	0.9	-2.5	-0.9	0.9	3.1	2	1	0	0	2	-0.9	0.9	0	1.8
2	5.1	1.4	-4.4	-1	3.1	5.8	2.3	2	2.1	1.2	0	-4.6	1.7	2.1	-4.6	-2.6	-6.8	-2.7	-3.5	-2.1	3	1	2.2	2.1	4	0.9	3.5	0	5.3
3	6.1	2.9		-4.8	3.1	3.9	3.5	2	4.2	-2.4	1		0.9	2.1	-7.4	-2.6		-1.8	-4.4	-4.2	5	2	4.4	5.3	5.1	3.8	5.3	0	5.3
4	6.1	2.9			2.1	4.9	5.8	3.9	4.2	-6	-1		0.9	1	-9.3	-5.2		-6.4	-10.6	-7.3	4	3	2.2	2.1	6.1	4.7	0	0	6.1
5	4.1	2.2			2.1	0	0	3.9	2.1	-10.8	-2		-0.9	-1	-13	-10.4		-10	-14.2	-11.5	1	-2	-3.3	-2.1	2	1.9	-7	-3.8	1.8
6	-1	-2.2			2.1	-3.9		0	-2.1	-13.3	-5		-2.6	-1	-14.8	-13			-17.7	-15.6	-3		-7.7			-4.7			-2.6
7		-5.8			0								-8.6			-18.3			-20.4	-17.7
8					-4.2								-13.8			-23.5
9																-26.1
10
11
12
13
14
15
16
17
18
19
20
21
22
23
24
25
26
27
Temperature (°C)
DPI	IN 10e5										IN 10e6										IP 10e4
-1	36.6	36.4	35.8	36.2	36.7	36.7	37.1	36.7	37	37.2	36.5	37.1	36.2	36.3	36.7	36.4	36.8	37.1	36.5	37	37.2	36.2	36.1	36.6	36.1	36.8	37.2	37.3	37.3
0
1	36.5	36.7	36.3	36	36.4	36.7	37.8	36.7	37	36.6	36.3	36.4	36	36.2	35.9	36.4	35.7	36.9	37.3	36.8	36.4	36.2	36.4	36.9	36.4	36.7	37	36.5	36.2
2	37.5	36.6	35	34.7	36.6	36.7	38.1	37.3	37.6	36	37.1	35.5	36.6	37.2	35.5	36.7	36.1	36.9	36	36.5	37.4	36.5	37.6	37.2	36.8	37	37.2	37	37.3
3	37.8	37		33.7	37.1	36.3	37.7	37.3	37.3	36.2	36.8		36.6	36.6	35.9	36.8		37.4	36.6	36.8	36.4	36.3	37	37.1	36.3	37.8	35.6	37.1	36.5
4	36.7	36.7			36.8	36.3	37.8	37.3	37.2	36.1	36.8		36.5	36	35.5	36.2		37.2	36	36.1	36.8	36.3	36.3	36.3	35.5	37.9	35.9	36.9	36.7
5	36.1	36.1			36.4	36	35.8	37.3	36.8	35.7	36.7		35.7	36.1	34.5	36		36.5	36.2	36.1	36.5	35.5	35	35.9	35.3	37.2	35.9	34	37.3
6	34.2	35.9			37.1	27.2		35.9	36.5	34.2	37.2		37.1	36.8	29.3	36.8			34.7	36.3	38.5		24.9			34.5			36.3
7		36.1			37								36.8			37.2			36.7	35.1
8					36.9								36.5			37.3
9																36.8
10
11
12
13
14
15
16
17
18
19
20
21
22
23
24
25
26
27
Clinical Score (range from 0 (no clinical signs) to 10 (meets euthanasia criteria or was found dead))
DPI	IN 10e5										IN 10e6										IP 10e4
1	0	0	0	0	0	0	0	0	0	0	0	0	0	0	0	0	0	0	0	0	0	0	0	0	0	0	0	0	0
2	0	0	0	0	0	0	0	0	0	0	0	0	0	0	0	0	0	0	0	0	0	0	0	0	0	0	0	0	0
3	0	0	10	10	0	0	0	0	0	0	0	10	0	0	0	0	10	0	0	0	0	0	0	0	0	0	0	0	0
4	0	0			0	0	0	0	0	0	0		0	0	0	0		0	0	0	0	0	0	0	0	0	0	0	0
5	0	0			0	0	0	0	0	0	0		0	0	0	0		0	2	0	0	0	0	0	0	0	4	10	0
6	10	0			0	10	10	10	10	10	10		5	10	10	4		10	5	2	10	10	10	10	10	10	10		10
7		10			0								7			7			10	10
8					10								10			5
9																10
10
11
12
13
14
15
16
17
18
19
20
21
22
23
24
25
26
27
28
Survival (0 = alive, 1 = dead)
DPI	IN 10e5										IN 10e6										IP 10e4
0	0	0	0	0	0	0	0	0	0	0	0	0	0	0	0	0	0	0	0	0	0	0	0	0	0	0	0	0	0
1	0	0	0	0	0	0	0	0	0	0	0	0	0	0	0	0	0	0	0	0	0	0	0	0	0	0	0	0	0
2	0	0	0	0	0	0	0	0	0	0	0	0	0	0	0	0	0	0	0	0	0	0	0	0	0	0	0	0	0
3	0	0	1	1	0	0	0	0	0	0	0	1	0	0	0	0	1	0	0	0	0	0	0	0	0	0	0	0	0
4	0	0			0	0	0	0	0	0	0		0	0	0	0		0	0	0	0	0	0	0	0	0	0	0	0
5	0	0			0	0	0	0	0	0	0		0	0	0	0		0	0	0	0	0	0	0	0	0	0	1	0
6	1	0			0	1	1	1	1	1	1		0	1	1	0		1	0	0	1	1	1	1	1	1	1		1
7		1			0								0			0			1	1
8					1								1			0
9																1
10
11
12
13
14
15
16
17
18
19
20
21
22
23
24
25
26
27
28
Tissue RT-qPCR data [Figure 4D]
Tissue	IN 10e5										IN 10e6										IP 10e4
	Terminal animals										Terminal animals										Terminal animals
Liver	1620000	53400	97.8	17900	13500	103000	373000	50900	341000	30400	196	1460	44900	281000	68400	69800	10000	57100	43300	1050000	745000	473000	30000	1270000	1590000	91600		207000	7030	ND
Spleen	1540000		2710	460	66700		7600000	416000	162000	208000	866000	345	7480		185000	9370		3550		103000	26600000	655000	203000	8880000	45300000	3470	25500000	13500000	1570000	ND
Repro	535000	41000	4770	319000	5410	2250000	207000	244000	168000	62.6	327000	511	14600	620	83900	2840	7710	137	3640	4790	11900000	5250000	22200000	1110000	1530000	357000	598000	153000	1450000	ND
Kidney	24300000	7450000	17100	31400	5300000	35400000	26800000	564000	2990000	973000	6030000	4880	2580000	712000	6730000	128000	7820	286000	789000	2550000	41500000	11600000	22400000	43400000	3330000	9630000	24800000	3510000	75700000	ND
Heart	373000	122000	154000	127000	5020	1170000	757000	299000	1670000	953000	70500	62200	2490	2400	7860	3710	402000	122000	21600	187000	1930000	5050000	1370000	2920000	842000	289000	157000000	525000	531000	ND
Lung	1370000	338000	157000000	99200000	34000	966000	4370000	288000	144000	3810	8970000	275000000	15800	15900	11800000	11200	687000	488000	1690	1320	5950000	41700000	6720000	5470000	15600000	3270000	5910000	3010000	20900000	ND
Eye	1090000	634000	719	2720	10700	751000	270000	37200	275000	30400	1270000	4640	60300	23500	77400	66400		14100	26800	71400	3650000	3350000	4090000	2310000	1290000	1080000	6810000	2420000	1470000	176
Brain	6150000	636000	3320	642	826000	1500000	306000	2820000	105000	3320	125000	1.24	1230000	15800	52000	17100	109	13300	1030000	61900	203000000	4230000	2320000	22700000	8000000	3360000	2820000	14000000	4180000	42.3

## Sheet: Fig5
Clinical data [Figure 5B]
Weight (relative to baseline weight taken at -1 dpi, percentage)
DPI	-7 DI-14 + NIV-B								-3 DI-14 + NIV-B								-3 & -1 DI-14 + NIV-B								+1 DI-14 + NIV-B								No DIP + NiV-B
-1	0	0	0	0	0	0	0	0	0	0	0	0	0	0	0	0	0	0	0	0	0	0	0	0	0	0	0	0	0	0	0	0	0	0	0	0	0	0	0	0
0
1	0	1.3	3.2	1.1	3.5	1.1	2.5	3.4	5.6	2.9	4.3	2.8	1.1	1	1.1	2.3	1.2	0	2.5	1.1	5.2	5.9	0	2.9	-1.1	1.2	2.6	0	5.9	4.2	0	0	2.1	2.6	1.3	2.6	4	6.1	1.1	1.2
2	2.5	2.5	3.2	1.1	3.5	2.3	1.3	3.4	5.6	1.4	2.9	4.2	2.2	1	0	1.2	1.2	0	2.5	1.1	7.3	1.2	2.1	2.9	-1.1	-2.4	2.6	2.5	4.7	4.2	1.4	1.5	5.3	3.9	2.6	5.2	2.7	7.3	5.5	7.1
3	2.5	3.8	0	-1.1	2.4	-4.5	-5	-1.1	2.8	-2.9	-1.4	-2.8	-4.3	3.1	-3.3	-2.3	-3.7	-3.4	0	-5.3	6.3	0	2.1	0	-5.7	-4.7	2.6	0	-2.4	3.1	2.7	4.5	5.3	1.3	-5.1	6.5		2.4	-1.1	5.9
4	1.3	2.5	-3.2	-2.2	5.9	-6.8	-7.5	-3.4	5.6	-4.3	-2.9	-5.6		4.1	-7.6	-7	-6.1	-5.6	-1.2	-8.4	6.3	-4.7	-2.1	-4.3	-8	-7.1	2.6	-1.3	-5.9	5.2	2.7	4.5	7.4	1.3	-9	6.5		-2.4	-5.5	5.9
5	2.5	5.1	-5.3	-3.3	5.9	-9.1	-10	-3.4	5.6	-7.2	0			7.2	-10.9	-8.1	-7.3	-7.9	0		4.2	-3.5	-1		-8	-8.2	3.8	-2.5	-10.6	6.3	2.7	6	6.4	1.3	-12.8	6.5		-7.3	-11	7.1
6	3.8	2.5	-7.4	-2.2	5.9	-11.4	-10	-1.1	6.9	-10.1	1.4			8.2	-8.7	-5.8		-10.1	2.5		7.3	-1.2	4.2		-11.4	-11.8	2.6	-1.3	-14.1	6.3	5.4	9	7.4	2.6		6.5		-8.5		8.2
7	6.3		-4.2	0	9.4	-10.2	-7.5	-5.7	6.9	-13	2.9			10.3	-6.5	-3.5		-9	3.7		8.3	2.4	3.1		-13.6	-14.1	7.7	12.7		7.3	4.1	10.4	10.6	5.2		7.8		-7.3		8.2
8	5.1		-2.1	1.1	10.6	-9.1	-6.3	-12.6	6.9	-11.6	7.1			12.4	-6.5	-2.3		-7.9	3.7		8.3	4.7	4.2		-18.2	-18.8	-7.7	2.5		9.4	4.1	11.9	10.6	5.2		9.1		-7.3		8.2
9	6.3		0	3.3	10.6	-6.8	-3.8		6.9	-7.2	7.1			12.4	-5.4	2.3		-7.9	3.7		9.4	4.7	5.2		-23.9	-23.5	-12.8	-6.3		10.4	2.7	13.4	9.6	6.5		9.1		-14.6		9.4
10	7.6		2.1	5.4	10.6	-4.5	-3.8		6.9	-4.3	7.1			11.3	-5.4	4.7		-7.9	4.9		5.2	5.9	8.3					-12.7		9.4	4.1	13.4	10.6	7.8		10.4				9.4
11	7.6		-4.2	5.4	14.1	-10.2	-2.5		11.1	-1.4	11.4			13.4	-10.9	7		-5.6	6.2			7.1	7.3					-17.7		7.3	5.4	16.4	13.8	7.8		11.7				10.6
12	8.9		-16.8	6.5	15.3		-2.5		11.1	1.4	14.3			17.5	-15.2	5.8		-7.9	8.6			9.4	6.3					-21.5		9.4	6.8	14.9	13.8	7.8		13				12.9
13	8.9		-25.3	7.6	16.5		-10		12.5	4.3	14.3			18.6	-18.5	12.8		-3.4	8.6			9.4	7.3					-25.3		12.5	8.1	11.9	16	7.8		15.6				16.5
14	8.9			6.5	16.5		-16.3		15.3	7.2	15.7			14.4		12.8		-2.2	11.1			10.6	7.3							12.5	8.1		17	0		1.3				15.3
15	8.9			7.6	18.8				18.1	8.7	18.6			15.5		12.8		0	11.1			14.1	4.2							11.5	9.5		18.1	-3.9		-6.5				20
16	0			6.5	21.2				20.8	11.6	20			15.5		14		-1.1	12.3			16.5	-4.2							14.6	13.5		19.1							15.3
17				9.8	22.4				22.2	13	21.4			14.4		17.4		1.1	12.3			16.5	-8.3							16.7	20.3		21.3							8.2
18				10.9	22.4				23.6	13	22.9			13.4		22.1		3.4	14.8			17.6	-14.6							17.7	17.6		22.3							11.8
19				14.1	24.7				26.4	15.9	22.9			15.5		23.3		4.5	17.3			18.8	-18.8							17.7	18.9		24.5							16.5
20				13	28.2				27.8	15.9	22.9			16.5		22.1		3.4	17.3			21.2	-21.9							20.8	18.9		24.5							17.6
21				15.2	29.4				30.6	17.4	24.3			17.5		25.6		4.5	18.5			24.7	-26							22.9	20.3		25.5							20
22				16.3	29.4				31.9	20.3	27.1			18.6		27.9		4.5	19.8			25.9								24	23		26.6							22.4
23				16.3	34.1				34.7	20.3	28.6			20.6		30.2		5.6	22.2			27.1								24	25.7		26.6							25.9
24				17.4	32.9				36.1	23.2	28.6			23.7		27.9		5.6	21			28.2								26	24.3		28.7							28.2
25				18.5	34.1				37.5	23.2	30			24.7		31.4		5.6	23.5			30.6								28.1	24.3		28.7							30.6
26				20.7	32.9				37.5	26.1	31.4			25.8		34.9		3.4	25.9			30.6								28.1	27		30.9							32.9
27				22.8	36.5				40.3	26.1	32.9			27.8		38.4		3.4	25.9			30.6								29.2	28.4		30.9							36.5
Temperature (°C)
DPI	-7 DI-14 + NIV-B								-3 DI-14 + NIV-B								-3 & -1 DI-14 + NIV-B								+1 DI-14 + NIV-B								No DIP + NiV-B
-1	37.5	36	36.1	36.6	37.3	36.6	36.7	36.7	36.9	36.5	36.7	36.5	36.5	36.7	36.5	37.5	37	36.7	37.5	36.3	36.8	36.4	36.6	37	36.2	36.6	36.4	37.7	37.1	37			36.7	36.6	36.8	36.3	36.7	37.1	37.3	36.5
0
1	37.6	36.4	36.3	36.7	36.7	36.6	36.6	36.2	36.5	36.8	36.6	36.4	37.2	36.6	36.8	37.2	36.1	36.9	36.5	36.3	37.3	36.6	36.8	37.1	36.2	36.4	36.5	36.8	37	37.3		36.8	36.6	36.2	36.3	35.5	36.7	36.8	37.2	36.1
2	37.1	36.4	36.6	37.1	37	35.9	36.3	36	36.9	36.2	36.5	36.3	35.4	36.5	37.1	36.7	36.3	36.6	37.2	36.9	37.6	36.8	37	37.4	35.7	36.4	36.1	37.1	36.2	37.3		37.3	36.7	36.9	35.7	36.4	36	36.4	36.8	36.3
3	37.2	36.8	36.4	36.3	37.1	36.4	36.1	36.3	37.1	35.5	36.6	34.7	33	37.9	36.4	36.6	35	36.3	36.7	34.2	37	36.6	36.7	36.1	35.9	36.2	36.3	37.9	36.6	36.9		36.8	37.3	36.6	35.5	36.2		36.5	36.2	37
4	37	36.2	35.9	36.6	37.1	36.2	36.5	36.7	37.5	35.1	36.8			37	35.8	35.8	34.5	36.5	37.3		37.5	36.3	37	30.8	35.6	35.5	35.5	37.1	36.2	36.5		36.8	37.2	36.5	35.3	36.4		36.7	36.3	36.7
5	36.6	35.8	36	36.5	36.9	36.5	36.7	36.7	36.9	34.3	36.8			36.5	36	36.8	34.2	35.8	36.6		38	36.8	36.6		35.8	36.1	36.4	37.6	35.7	36.3		36.3	36.2	36.2	33.7	35.9		36	34.8	36.2
6	37.5	37.1	35.9	36.5	36.9	36.7	36.4	36.6	36.3	34.1	35.9			36.5	36.5	37.1		34.8	37		36.8	36.6	35.9		35.1	34.6	36.9	37.5	34.2	36.9		37.1	36.5	36.3		36.8		35.7		36.8
7	36.4		36.1	35.8	37	36.2	36.9	37.1	36.4	35.3	37			36.8	37	37.1		36.8	36.7		36.7	36.8	36		36	34.9	37.9	37.3		36.6		36.8	36.6	36.3		36.1		36.5		36.1
8	36.1		35.8	36.4	36.6	36	36.5	36.8	36.4	36.5	36.4			37.3	36.4	36.7		37.3	36.9		37	36.3	36.3		35.4	36	37.3	37.4		36.8		37	36.8	36.1		36.1		37.6		35.5
9	36		36.2	35.8	36.9	36.6	36.4		36	35.5	36.2			37.8	37.3	38		37.1	36.2		36.6	35.9	35.9		31.1	36.4	31.8	36.5		37		36.4	36.6	36.4		36.4		37.4		36.6
10	36.9		37.1	36.1	36.5	37.1	36		35.8	36.3	36.7			37.6	37.4	36.7		36.8	36		37	36.4	35.8					37.4		36.8		36.8	36.6	36.1		36.5				36
11	37.1		38.3	36.1	37.6	36.8	36.4		36.3	36.5	36.8			37.7	34.6	37.7		36.7	36.2			36.8	36.7					37.8		36.7		36.6	36.1	36		35.7				35.8
12	36.4		39.2	35.6	36.8		37.6		35.3	35.1	35.9			36.4	35.1	36.5		36.6	36.1			36.8	36.3					37.1		37.1		36.8	36.9	36.5		36.5				36.5
13	36.8		36.5	36	36.7		36.8		35.2	34.5	36.6			38.2		37.6		36.8	36.8			36.7	36.7					37.9		37		36.3	36.5	36.5		36.3				36.1
14	38.1			36	37.3		35.6		36.2	35.3	36.4			36.5		36.1		36.1	36.6			36.8	36.9							36.6			36.5	36.8		36.6				36.3
15	37.9			35.6	36.9				35.8	35.7	36.4			36.5		36.4		36.4	35.6			36.7	37.3							36.6			36.2	37.4		36.8				36.6
16	37.4			36.3	36.9				36.3	36.3	36.1			36.5		36.9		35.9	36.2			36.9	38.2							36.7			36.3							37.1
17				36.2	37.1				36.4	36.2	36.6			36.5		36.7		36.8	36.4			37.2	38							36.4			36.9							36.7
18				36.3	36.9				35	35.9	36.3			36.5		36.8		37	36.4			36.8	37.7							36.9			36.7							36.6
19				36.1	37.1				35.6	36.1	36			36.5		37.1		36.6	35.9			36.4	37.5							37.1			36.7							36.2
20				35.8	36.8				36.5	36.8	36.5			36.5		36.6		36.3	36.3			37	36.7							36.5			37.1							36.2
21				36.8	36.9				36.2	36.1	36.5			36.3		36.4		37	36			36.3	36.9							36.8			36.8							35.8
22				35.6	37				35.1	35.6	36.5			36.5		36.3		36.8	36			36.1								36.4			36.4							36.1
23				35.9	36.8				35.8	36.1	35.8			36.8		36.7		36.8	36.1			36.1								36.6			36.3							35.6
24				36.3	36.7				35.6	35.9	36.1			36.5		37.1		36.6	35.8			36.5								36.7			36.8							35.6
25				36	37.1				36.3	35.1	36.4			36		37		36.2	36.2			36.1								36.6			37							35.3
26				35.9	36.9				35.3	35.7	36.4			35.9		36.2		37.1	36.3			36.4								36.5			36.3							35.7
27				35.8	36.7				35.6	34.5	36.6			36.1		36.1		36.9	36.2			35.9								36.6			36.4							35.9
Clinical Score (range from 0 (no clinical signs) to 10 (meets euthanasia criteria or was found dead))
DPI	-7 DI-14 + NIV-B								-3 DI-14 + NIV-B								-3 & -1 DI-14 + NIV-B								+1 DI-14 + NIV-B								No DIP + NiV-B
0	0	0	0	0	0	0	0	0	0	0	0	0	0	0	0	0	0	0	0	0	0	0	0	0	0	0	0	0	0	0	0	0	0	0	0	0	0	0	0	0
1	0	0	0	0	0	0	0	0	0	0	0	0	0	0	0	0	0	0	0	0	0	0	0	0	0	0	0	0	0	0	0	0	0	0	0	0	0	0	0	0
2	0	0	0	0	0	0	0	0	0	0	0	0	0	0	0	0	0	0	0	0	0	0	0	0	0	0	0	0	0	0	0	0	0	0	0	0	0	0	0	0
3	0	0	0	0	0	0	0	0	0	0	0	0	10	0	0	0	0	0	0	2	0	0	0	0	0	0	0	0	0	0	0	0	0	0	7	0	10	0	0	0
4	0	0	0	0	0	0	0	0	0	2	2	10		0	0	0	2	0	0	10	0	0	0	10	0	0	0	0	0	0	0	0	0	0	7	0		0	2	0
5	0	0	0	0	0	0	0	0	0	5	2			0	0	0	5	2	0		0	0	0		2	2	0	0	0	0	0	0	0	0	10	0		0	2	0
6	0	4	0	0	0	0	0	0	0	2	0			0	0	0	10	2	0		0	0	0		2	2	0	0	10	0	0	0	0	0		0		2	10	0
7	0	10	0	0	0	0	0	5	0	2	0			0	0	0		2	0		0	0	0		2	2	0	4		0	0	0	0	0		0		2		0
8	0		0	0	0	0	0	10	0	0	0			0	0	0		2	0		0	0	0		5	2	2	2		0	0	0	0	0		0		5		0
9	0		0	0	0	0	0		0	0	0			0	0	0		2	0		0	0	0		10	10	10	2		0	0	0	0	0		0		10		0
10	0		5	0	0	0	0		0	0	0			0	2	0		5	0		10	0	0					6		0	0	0	0	0		0				0
11	0		5	0	0	10	0		0	0	0			0	6	0		5	0			0	0					6		0	0	5	0	0		0				0
12	0		6	0	0		0		0	0	0			0	6	0		2	0			0	0					6		0	0	5	0	5		0				0
13	0		10	0	0		6		0	0	0			0	10	0		2	0			5	0					10		0	0	10	0	5		0				0
14	0			0	0		10		0	0	0			0		0		2	0			5	0							0	0		0	5		0				0
15	0			0	0				0	0	0			0		0		2	0			5	2							0	0		0	10		10				0
16	10			0	0				0	0	0			0		0		2	0			5	4							2	0		0							4
17				0	0				0	0	0			0		0		2	0			2	6							2	0		0							2
18				0	0				0	0	0			0		0		2	0			2	6							2	0		0							2
19				0	0				0	0	0			0		0		2	0			0	7							2	0		0							2
20				0	0				0	0	0			0		0		0	0			0	6							2	0		0							0
21				0	0				0	0	0			0		0		0	0			0	10							0	0		0							0
22				0	0				0	0	0			0		0		0	0			0								0	0		0							0
23				0	0				0	0	0			0		0		0	0			0								0	0		0							0
24				0	0				0	0	0			0		0		0	0			0								0	0		0							0
25				0	0				0	0	0			0		0		0	0			0								0	0		0							0
26				0	0				0	0	0			0		0		0	0			0								0	0		0							0
27				0	0				0	0	0			0		0		0	0			0								0	0		0							0
28				0	0				0	0	0			0		0		0	0			0								0	0		0							0
Clinical data [Figure 5D]
Survival (0 = alive, 1 = dead)
DPI	-7 DI-14 + NIV-B								-3 DI-14 + NIV-B								-3 & -1 DI-14 + NIV-B								+1 DI-14 + NIV-B								No DIP + NiV-B
0	0	0	0	0	0	0	0	0	0	0	0	0	0	0	0	0	0	0	0	0	0	0	0	0	0	0	0	0	0	0	0	0	0	0	0	0	0	0	0	0
1	0	0	0	0	0	0	0	0	0	0	0	0	0	0	0	0	0	0	0	0	0	0	0	0	0	0	0	0	0	0	0	0	0	0	0	0	0	0	0	0
2	0	0	0	0	0	0	0	0	0	0	0	0	0	0	0	0	0	0	0	0	0	0	0	0	0	0	0	0	0	0	0	0	0	0	0	0	0	0	0	0
3	0	0	0	0	0	0	0	0	0	0	0	0	1	0	0	0	0	0	0	0	0	0	0	0	0	0	0	0	0	0	0	0	0	0	0	0	1	0	0	0
4	0	0	0	0	0	0	0	0	0	0	0	1		0	0	0	0	0	0	1	0	0	0	1	0	0	0	0	0	0	0	0	0	0	0	0		0	0	0
5	0	0	0	0	0	0	0	0	0	0	0			0	0	0	0	0	0		0	0	0		0	0	0	0	0	0	0	0	0	0	1	0		0	0	0
6	0	1	0	0	0	0	0	0	0	0	0			0	0	0	1	0	0		0	0	0		0	0	0	0	1	0	0	0	0	0		0		0	1	0
7	0	0	0	0	0	0	0	0	0	0	0			0	0	0		0	0		0	0	0		0	0	0	0		0	0	0	0	0		0		0		0
8	0		0	0	0	0	0	1	0	0	0			0	0	0		0	0		0	0	0		0	0	0	0		0	0	0	0	0		0		0		0
9	0		0	0	0	0	0		0	0	0			0	0	0		0	0		0	0	0		1	1	1	0		0	0	0	0	0		0		1		0
10	0		0	0	0	0	0		0	0	0			0	0	0		0	0		1	0	0					0		0	0	0	0	0		0				0
11	0		0	0	0	1	0		0	0	0			0	0	0		0	0			0	0					0		0	0	0	0	0		0				0
12	0		0	0	0		0		0	0	0			0	0	0		0	0			0	0					0		0	0	0	0	0		0				0
13	0		1	0	0		0		0	0	0			0	1	0		0	0			0	0					1		0	0	1	0	0		0				0
14	0			0	0		1		0	0	0			0		0		0	0			0	0							0	0		0	0		0				0
15	0			0	0				0	0	0			0		0		0	0			0	0							0	0		0	1		1				0
16	1			0	0				0	0	0			0		0		0	0			0	0							0	0		0							0
17				0	0				0	0	0			0		0		0	0			0	0							0	0		0							0
18				0	0				0	0	0			0		0		0	0			0	0							0	0		0							0
19				0	0				0	0	0			0		0		0	0			0	0							0	0		0							0
20				0	0				0	0	0			0		0		0	0			0	0							0	0		0							0
21				0	0				0	0	0			0		0		0	0			0	1							0	0		0							0
22				0	0				0	0	0			0		0		0	0			0								0	0		0							0
23				0	0				0	0	0			0		0		0	0			0								0	0		0							0
24				0	0				0	0	0			0		0		0	0			0								0	0		0							0
25				0	0				0	0	0			0		0		0	0			0								0	0		0							0
26				0	0				0	0	0			0		0		0	0			0								0	0		0							0
27				0	0				0	0	0			0		0		0	0			0								0	0		0							0
28				1	1				1	1	1			1		1		1	1			1								1	1		1							1
Tissue RT-qPCR data [Figure 5E)
DPI	-7 DI-14 + NIV-B								-3 DI-14 + NIV-B								-3 & -1 DI-14 + NIV-B								+1 DI-14 + NIV-B								No DIP + NiV-B
Liver	28	2500	2200	21000	2000	39000	ND	ND	920	540	830	6.5	23	5.8	ND	73	94000	960	350	81	9100	68	6.7	ND	330000	230000	6100	810	490000	960	7.2	5.4	1900	350000	1500	1200	110000	92000	ND	8.1
Spleen	7.5	370	ND	340	25	2200	ND	ND	43	440	ND	ND	21	ND	ND	22	58000	62	170	ND	46	ND	ND	ND	3000	1700	38	ND	53000	190	ND	ND	32	37000	34	1700	1600	110000	5.9	ND
Repro	ND	880	57	55	ND	88	ND	ND	16	31	ND	ND	ND	ND	ND	ND	53000	31	17	ND	130	ND	5.6	ND	2800	130	45	1500000000000	80000	ND	ND	ND	ND	42000	860	550	55	4600	ND	ND
Kidney	ND	700	140	1000	ND	270	ND	ND	60	36	ND	ND	ND	ND	ND	ND	39000	140	62	ND	1500	69	ND	11	41000	61000	36	140	70000	4200	10	ND	240	19000	120	520	50000	60000	ND	120
Heart	ND	510	69	200	ND	44	ND	ND	200	98	ND	ND	ND	ND	ND	ND	4100	130	120	ND	64	ND	47	ND	18000	14000	50	6.6	37000	38	ND	ND	11	2400	1100	73	1100	4600	ND	7.2
Lung	ND	93	320	330	ND	280	ND	ND	670000	520000	ND	ND	ND	ND	ND	ND	1500000	650000	15	ND	6900	ND	ND	ND	17000	59000	950	7200	2300000	5.9	ND	ND	39	5300000	120	6200000	3700	2600000	ND	ND
Eye	10	17000	64000	73	2900	46	ND	ND	170	140	60000	ND	ND	12	ND	ND	9100	67	ND	4700000	110	ND	ND	ND	12000	450	28	2700	13000	ND	ND	ND	270	12000	59	1200	730	3200	ND	40
Brain	84000000	31000	40000000	19000000	14000000	61000	710	ND	8.9	1.7	13000000	270000	ND	49	1800	130	7100	21	1500000	21000000	250	57000	ND	6600	1000000	380000000	31000000	240000000	7400	2700	610	87	190000000	390	44000000	1800	2800000	13000	31	86000
Blood	ND		ND	ND	ND	35	ND	ND		ND	ND	ND	ND	ND	ND	ND			ND		ND	ND	ND	ND	350	130	ND	ND		ND	ND	ND	ND	500	ND		12		ND	ND

## Sheet: Fig6
Clinical data [Figure 5B]
Weight (relative to baseline weight taken at -1 dpi, percentage)
DPI	-7 DI-14 + HeV								-3 DI-14 + HeV								-3 & -1 DI-14 + HeV								+1 DI-14 + HeV								No DIP + HeV
-1	0	0	0	0	0	0	0	0	0	0	0	0	0	0	0	0	0	0	0	0	0	0	0	0	0	0	0	0	0	0	0	0	0	0	0	0	0	0	0	0
0
1	-1.9	0	2.1	3.6	-2.2	-3.5	-1.3	-2.2	0	1	-1.8	2.3	2.3	-1	-1.2	1.2	-2	0	-1	-1.1	0	0	2.5	-1.1	1.2	2.1	-2.3	0	-1.1	-2.4	1.1	-1.2	-1.1	0	0	0	3.6	0	5.3	2.5
2	-5.8	-5.6	5.2	2.4	-5.6	-7.1	-5.3	-5.6	-5	1	-5.5	2.3	-2.3	-6.7	-6.1	-2.4	-5.1	-3.1	-3.8	-4.6	-4.1	-6.9	-2.5	-6.3	4.7	-2.1	-5.8	-2.9	-6.9		0	-8.1	-5.3	-4.5	-5.7	-5.3	6	-5.3	6.6	-3.8
3		-9.7	6.3	2.4	-8.9			-10	-7.5	1	-9.1	1.1	-4.6				-7.1	-7.3	-6.7	-8				-10.5	4.7	-5.2	-5.8	-4.9	-8		2.2		-8.5	-8	-9.1	-7.4	8.4	-9.3	5.3	-5
4		-12.5	9.4	4.8				-14.4	-10	0		0						-10.4	-10.5						-1.2		-10.5	-8.8			0				-12.5	-10.5	4.8		3.9
5			10.4	2.4						-2		0						-13.5									-14	-12.7			-3.2				-17		1.2		-1.3
6			12.5	1.2						-2		3.4															-18.6	-15.7			-7.5				-21.6		-3.6		0
7			2.1	0						-3.9		2.3																			-12.9				-25		-10.8		-6.6
8				-2.4						-5.9		3.4																											-9.2
9				-1.2						-5.9		4.5																											-2.6
10				1.2						-7.8		5.7																											-1.3
11				3.6						-12.7		5.7																											-10.5
12				3.6						-16.7		5.7																											-13.2
13				6						-19.6		6.8																											-11.8
14				9.6						-23.5		8																											-10.5
15				9.6						-27.5		6.8																											-9.2
16				9.6								8																											-9.2
17				7.2								9.1																											-5.3
18				10.8								11.4																											-5.3
19				12								12.5																											-3.9
20				12								14.8																											-1.3
21				13.3								15.9																											0
22				13.3								18.2																											1.3
23				16.9								19.3																											2.6
24				19.3								20.5																											3.9
25				20.5								22.7																											5.3
26				22.9								25																											6.6
27				21.7								27.3																											9.2
Temperature (°C)
DPI	-7 DI-14 + HeV								-3 DI-14 + HeV								-3 & -1 DI-14 + HeV								+1 DI-14 + HeV								No DIP + HeV
-1	36	36.8	37.1	35.8	36.6	36.6	36.5	36.9	36.3	35.8	36.6	36	37.2	36.9	35.7	37.4	35.3	36	36.2	35.6	36.5	36.9	36.1	36.5	36.7	36.5	36.6	35.6	37.1	37.4	36.7	37.1	36.5	36.2	36.2	37.3	37.2	37.6	37	37
0
1	34.5	36.1	38	36.1	35.1	35.8	34.2	35.3	35.6	35.6	35.8	36.2	34.9	34.6	34.6	34.9	34.1	35.9	36.1	35.9	35.3	35.6	35.9	35.1	36.8	35.9	35.7	35.6	36	35.3	36.6	35.9	35.7	35.8	35.6	35.3	37.1	36.4	36.1	35.8
2	33.1	35.8	37.6	36.9	34.9			36.4	35.4	35.4	35.1	36.6	34.5		33.8		34.8	35.6	35.3	34			30.3	34.9	36.8	35.3	35.4	35.7	34.9	30	37.1		35.4	36.1	35.8	36	36.3	36.2	36.8	34.8
3		36.1	37.3	36.5	31.9			35.5	35.5	35.8	31.7	36.4						35	35.8	32.4				30.5	36.8	33	35.9	35.7			36.2		33.4		36.1	34.9	37.9	30	36.2
4		33.8	37	36.6				32.2	30	36.1		36.5						34.5	32.9						33.9		35.6	35.7			36.6				37		37		36.6
5			36.8	37.3						36		36.6						33.1									34.7	34.9			36.2				35.4		36.9		35.8
6			36.8	37.5						36.6		37.6																			36.1				35.8		37.6		36.6
7			37.5	37.1						36.3		37.8																			37.5				37		37.3		37.1
8				36.5						36.5		36.8																											36.8
9				36.9						36		36.4																											36.7
10				36.5						36.5		36																											35.9
11				36.5						35		37.1																											34.4
12				36.5						35.2		36.6																											35.3
13				36.8						35.1		36.7																											35.4
14				36.7						35.8		36.5																											35.5
15				36.6						35.6		37																											35.5
16				36.3								36.9																											34.2
17				35.7								36.4																											34.2
18				36.4								36.4																											34.7
19				35.9								36.4																											35.1
20				36.5								36.6																											35.3
21				36.1								36.2																											35.1
22				36.7								36.5																											34.7
23				36.8								36.4																											35.6
24				36.2								36.3																											35.6
25				36.8								36.1																											36.5
26				36								36.5																											35.5
27
Clinical Score (range from 0 (no clinical signs) to 10 (meets euthanasia criteria or was found dead))
DPI	-7 DI-14 + HeV								-3 DI-14 + HeV								-3 & -1 DI-14 + HeV								+1 DI-14 + HeV								No DIP + HeV
0	0	0	0	0	0	0	0	0	0	0	0	0	0	0	0	0	0	0	0	0	0	0	0	0	0	0	0	0	0	0	0	0	0	0	0	0	0	0	0	0
1	0	0	0	0	0	0	0	0	0	0	0	0	0	0	0	0	0	0	0	0	0	0	0	0	0	0	0	0	0	0	0	0	0	0	0	0	0	0	0	0
2	10	2	0	0	5	10	10	2	2	0	5	0	5	10	10	10	5	2	4	5	10	10	10	5	0	0	0	0	2	10	0	10	2	2	0	2	2	0	0	2
3		2	0	0	10			2	2	0	10	0	10				10	4	5	10				10	0	10	0	2	10		2		10	10	5	7	2	10	0	10
4		10	0	0				10	10	0		0						7	10						10		0	2			2				2	10	2		0
5			0	0						0		2						10									4	7			2				5		2		2
6			0	0						0		2															10	10			5				7		7		5
7			10	2						0		2																			10				10		10		5
8				2						0		2																											2
9				2						0		2																											2
10				2						2		2																											2
11				2						5		2																											6
12				2						7		2																											5
13				2						7		2																											5
14				2						7		2																											5
15				2						10		0																											5
16				2								0																											5
17				2								0																											5
18				2								0																											7
19				2								0																											4
20				2								0																											4
21				2								0																											4
22				2								0																											5
23				2								0																											5
24				2								0																											5
25				0								0																											5
26				0								0																											5
27				0								0																											5
28				0								0																											5
Clinical data [Figure 5D]
Survival (0 = alive, 1 = dead)
DPI	-7 DI-14 + HeV								-3 DI-14 + HeV								-3 & -1 DI-14 + HeV								+1 DI-14 + HeV								No DIP + HeV
0	0	0	0	0	0	0	0	0	0	0	0	0	0	0	0	0	0	0	0	0	0	0	0	0	0	0	0	0	0	0	0	0	0	0	0	0	0	0	0	0
1	0	0	0	0	0	0	0	0	0	0	0	0	0	0	0	0	0	0	0	0	0	0	0	0	0	0	0	0	0	0	0	0	0	0	0	0	0	0	0	0
2	1	0	0	0	0	1	1	0	0	0	0	0	0	1	1	1	0	0	0	0	1	1	1	0	0	0	0	0	0	1	0	1	0	0	0	0	0	0	0	0
3		0	0	0	1			0	0	0	1	0	1				1	0	0	1				1	0	1	0	0	1		0		1	1	0	0	0	1	0	1
4		1	0	0				1	1	0		0						0	1						1		0	0			0				0	1	0		0
5			0	0						0		0						1									0	0			0				0		0		0
6			0	0						0		0															1	1			0				0		0		0
7			1	0						0		0																			1				1		1		0
8				0						0		0																											0
9				0						0		0																											0
10				0						0		0																											0
11				0						0		0																											0
12				0						0		0																											0
13				0						0		0																											0
14				0						0		0																											0
15				0						1		0																											0
16				0								0																											0
17				0								0																											0
18				0								0																											0
19				0								0																											0
20				0								0																											0
21				0								0																											0
22				0								0																											0
23				0								0																											0
24				0								0																											0
25				0								0																											0
26				0								0																											0
27				0								0																											0
28				1								1																											1
Tissue RT-qPCR data [Figure 5E)
DPI	-7 DI-14 + HeV								-3 DI-14 + HeV								-3 & -1 DI-14 + HeV								+1 DI-14 + HeV								No DIP + HeV
Liver	28	2500	2200	21000	2000	39000	ND	ND	920	540	830	6.5	23	5.8	ND	73	94000	960	350	81	9100	68	6.7	ND	330000	230000	6100	810	490000	960	7.2	5.4	1900	350000	1500	1200	110000	92000	ND	8.1
Spleen	7.5	370	ND	340	25	2200	ND	ND	43	440	ND	ND	21	ND	ND	22	58000	62	170	ND	46	ND	ND	ND	3000	1700	38	ND	53000	190	ND	ND	32	37000	34	1700	1600	110000	5.9	ND
Repro	ND	880	57	55	ND	88	ND	ND	16	31	ND	ND	ND	ND	ND	ND	53000	31	17	ND	130	ND	5.6	ND	2800	130	45	1500000000000	80000	ND	ND	ND	ND	42000	860	550	55	4600	ND	ND
Kidney	ND	700	140	1000	ND	270	ND	ND	60	36	ND	ND	ND	ND	ND	ND	39000	140	62	ND	1500	69	ND	11	41000	61000	36	140	70000	4200	10	ND	240	19000	120	520	50000	60000	ND	120
Heart	ND	510	69	200	ND	44	ND	ND	200	98	ND	ND	ND	ND	ND	ND	4100	130	120	ND	64	ND	47	ND	18000	14000	50	6.6	37000	38	ND	ND	11	2400	1100	73	1100	4600	ND	7.2
Lung	ND	93	320	330	ND	280	ND	ND	670000	520000	ND	ND	ND	ND	ND	ND	1500000	650000	15	ND	6900	ND	ND	ND	17000	59000	950	7200	2300000	5.9	ND	ND	39	5300000	120	6200000	3700	2600000	ND	ND
Eye	10	17000	64000	73	2900	46	ND	ND	170	140	60000	ND	ND	12	ND	ND	9100	67	ND	4700000	110	ND	ND	ND	12000	450	28	2700	13000	ND	ND	ND	270	12000	59	1200	730	3200	ND	40
Brain	84000000	31000	40000000	19000000	14000000	61000	710	ND	8.9	1.7	13000000	270000	ND	49	1800	130	7100	21	1500000	21000000	250	57000	ND	6600	1000000	380000000	31000000	240000000	7400	2700	610	87	190000000	390	44000000	1800	2800000	13000	31	86000
Blood	ND		ND	ND	ND	35	ND	ND		ND	ND	ND	ND	ND	ND	ND			ND		ND	ND	ND	ND	350	130	ND	ND		ND	ND	ND	ND	500	ND		12		ND	ND
